# Supplementary material for: Chemical and Ultrastructural Changes in the Cuticle Observed in RabA2b Overexpressing Plants
Source: Plants (Basel). 2026 Jan 29;15(3):408. doi: 10.3390/plants15030408 (PMC12899485; doi:10.3390/plants15030408)
Supplement: Supplementary file 1 [file plants-15-00408-s001.zip]

Archive with 1 entries (1 files):
- plants-4114886-supplementary.pdf
